# Supplementary material for: Description of Callistethus hamus sp. nov. (Coleoptera, Scarabaeidae, Rutelinae) from continental Southeast Asia using synchrotron to illustrate the aedeagus
Source: Zookeys. 2019 Oct 17;881:1–11. doi: 10.3897/zookeys.881.34821 (PMC6813177; doi:10.3897/zookeys.881.34821)
Supplement: XML Treatment for Callistethus hamus [file zookeys.881.34821-treatment1.xml]

<!DOCTYPE tp:taxon-treatment
  PUBLIC "-//TaxonX//DTD Taxonomic Treatment Publishing DTD v0 20100105//EN" "tax-treatment-NSO.dtd">
<tp:taxon-treatment xmlns:tp="http://www.plazi.org/taxpub"><tp:treatment-meta><kwd-group><label>Taxon classification</label><kwd><named-content xmlns:xlink="http://www.w3.org/1999/xlink" content-type="kingdom">Animalia</named-content></kwd><kwd><named-content xmlns:xlink="http://www.w3.org/1999/xlink" content-type="order">Coleoptera</named-content></kwd><kwd><named-content xmlns:xlink="http://www.w3.org/1999/xlink" content-type="family">Rutelidae</named-content></kwd></kwd-group><mixed-citation publication-type="journal"><person-group><name><surname>Lu</surname><given-names>Yuan-Yuan</given-names></name><name><surname>Zorn</surname><given-names>Carsten</given-names></name><name><surname>Král</surname><given-names>David</given-names></name><name><surname>Bai</surname><given-names>Ming</given-names></name></person-group><article-title>Description of <italic><tp:taxon-name><tp:taxon-name-part taxon-name-part-type="genus" reg="Callistethus">Callistethus</tp:taxon-name-part> <tp:taxon-name-part taxon-name-part-type="species" reg="hamus">hamus</tp:taxon-name-part></tp:taxon-name></italic> sp. nov. (<tp:taxon-name><tp:taxon-name-part taxon-name-part-type="order">Coleoptera</tp:taxon-name-part></tp:taxon-name>, <tp:taxon-name><tp:taxon-name-part taxon-name-part-type="family">Scarabaeidae</tp:taxon-name-part></tp:taxon-name>, <tp:taxon-name><tp:taxon-name-part taxon-name-part-type="subfamily">Rutelinae</tp:taxon-name-part></tp:taxon-name>) from continental Southeast Asia using synchrotron to illustrate the aedeagus</article-title><source>Zookeys</source><day>17</day><month>10</month><year>2019</year><volume>881</volume><fpage>1</fpage><lpage>11</lpage><pub-id pub-id-type="doi">10.3897/zookeys.881.34821</pub-id></mixed-citation></tp:treatment-meta><tp:nomenclature><tp:taxon-name><object-id xmlns:xlink="http://www.w3.org/1999/xlink" content-type="arpha" xlink:type="simple">19BBF8B0-7B54-5397-9247-DFD82C748143</object-id>
            <tp:taxon-name-part taxon-name-part-type="genus" reg="Callistethus">Callistethus</tp:taxon-name-part>
            <tp:taxon-name-part taxon-name-part-type="species" reg="hamus">hamus</tp:taxon-name-part>
            <object-id xmlns:xlink="http://www.w3.org/1999/xlink" content-type="zoobank" xlink:type="simple">http://zoobank.org/03158F0F-19B4-4940-8025-649989535595</object-id>
          </tp:taxon-name><tp:taxon-authority>Lu &amp; Zorn</tp:taxon-authority><tp:taxon-status xmlns:xlink="http://www.w3.org/1999/xlink" xlink:type="simple">sp. nov.</tp:taxon-status><xref ref-type="fig" rid="F1">Figs 1–9</xref><xref ref-type="fig" rid="F3">, 19–23</xref></tp:nomenclature><tp:treatment-sec sec-type="type locality" id="SECID0EJKAC"><title>Type locality.</title><p>China, Southern Yunnan, 23 km NW of Jinghong, vicinity of Nan Ban, Xishuangbanna [Prefecture], <named-content xmlns:xlink="http://www.w3.org/1999/xlink" content-type="dwc:verbatimCoordinates" xlink:type="simple"><named-content content-type="geo-json" specific-use="{&#34;type&#34;:&#34;Point&#34;,&#34;coordinates&#34;:[100.665333,22.158167]}" id="NCID0ESKAC" xlink:type="simple">22°09.49"N, 100°39.92"E</named-content></named-content>, 730 m.</p></tp:treatment-sec><tp:treatment-sec sec-type="material" id="SECID0EXKAC"><title>Material examined.</title><p><bold>Holotype (HT).</bold> CHINA • ♂; Yunnan Province, Dai Autonomous Prefecture of Xishuangbanna, Jinghong City, Na Ban River Watershed National Nature Reserve; <named-content xmlns:xlink="http://www.w3.org/1999/xlink" content-type="dwc:verbatimCoordinates" xlink:type="simple"><named-content content-type="geo-json" specific-use="{&#34;type&#34;:&#34;Point&#34;,&#34;coordinates&#34;:[100.665333,22.158167]}" id="NCID0ECLAC" xlink:type="simple">22°09.49'N, 100°39.92'E</named-content></named-content>; 20 May 2008; A Weigel leg.; <abbrev xmlns:xlink="http://www.w3.org/1999/xlink" content-type="institution" xlink:title="Naturkundemuseum Erfurt, Germany (Matthias Hartmann)" id="ABBRID0EHLAC" xlink:type="simple">NMEC</abbrev>.</p></tp:treatment-sec><tp:treatment-sec sec-type="Paratypes" id="SECID0EMLAC"><title>Paratypes.</title><p>CHINA • 1 ♀; same data as the holotype • 1 ♂; Yunnan Province, Xishuangbanna, Jinghong, Na Ban River Watershed National Nature Reserve; <named-content xmlns:xlink="http://www.w3.org/1999/xlink" content-type="dwc:verbatimCoordinates" xlink:type="simple"><named-content content-type="geo-json" specific-use="{&#34;type&#34;:&#34;Point&#34;,&#34;coordinates&#34;:[100.665333,22.158167]}" id="NCID0EVLAC" xlink:type="simple">22°09.49'N, 100°39.92'E</named-content></named-content>; 5 Jun. 2008; A. Weigel leg.; <abbrev xmlns:xlink="http://www.w3.org/1999/xlink" content-type="institution" xlink:title="Naturkundemuseum Erfurt, Germany (Matthias Hartmann)" id="ABBRID0E1LAC" xlink:type="simple">NMEC</abbrev>; [Micro-CT specimen] • 1 ♂ 1 ♀; Yunnan Province, Xishuangbanna, Jinghong, Na Ban River Watershed National Nature Reserve; <named-content xmlns:xlink="http://www.w3.org/1999/xlink" content-type="dwc:verbatimCoordinates" xlink:type="simple"><named-content content-type="geo-json" specific-use="{&#34;type&#34;:&#34;Point&#34;,&#34;coordinates&#34;:[100.665333,22.158167]}" id="NCID0ECMAC" xlink:type="simple">22°09.49'N, 100°39.92'E</named-content></named-content>; 5 Jun. 2008; A. Weigel leg.; <abbrev xmlns:xlink="http://www.w3.org/1999/xlink" content-type="institution" xlink:title="Carsten Zorn private collection, Gnoien, Germany" id="ABBRID0EHMAC" xlink:type="simple">CZPC</abbrev> • 1 ♀; Yunnan Province, Xishuangbanna, Jinghong, Na Ban River Watershed National Nature Reserve; <named-content xmlns:xlink="http://www.w3.org/1999/xlink" content-type="dwc:verbatimCoordinates" xlink:type="simple"><named-content content-type="geo-json" specific-use="{&#34;type&#34;:&#34;Point&#34;,&#34;coordinates&#34;:[100.665333,22.158167]}" id="NCID0EPMAC" xlink:type="simple">22°09.49'N, 100°39.92'E</named-content></named-content>; 15 Jun. 2008; <abbrev xmlns:xlink="http://www.w3.org/1999/xlink" content-type="institution" xlink:title="Naturkundemuseum Erfurt, Germany (Matthias Hartmann)" id="ABBRID0EUMAC" xlink:type="simple">NMEC</abbrev> • 1 ♀; Yunnan Province, Xishuangbanna, Jinghong, Na Ban River Watershed National Nature Reserve; <named-content xmlns:xlink="http://www.w3.org/1999/xlink" content-type="dwc:verbatimCoordinates" xlink:type="simple"><named-content content-type="geo-json" specific-use="{&#34;type&#34;:&#34;Point&#34;,&#34;coordinates&#34;:[100.665333,22.158167]}" id="NCID0E3MAC" xlink:type="simple">22°09.49'N, 100°39.92'E</named-content></named-content>; 5 Jun. 2008; A. Weigel leg.; <abbrev xmlns:xlink="http://www.w3.org/1999/xlink" content-type="institution" xlink:title="Naturkundemuseum Erfurt, Germany (Matthias Hartmann)" id="ABBRID0EBNAC" xlink:type="simple">NMEC</abbrev> • 1 ♂; Yunnan Province, Xishuangbanna, Jinghong, Na Ban River Watershed National Nature Reserve; <named-content xmlns:xlink="http://www.w3.org/1999/xlink" content-type="dwc:verbatimCoordinates" xlink:type="simple"><named-content content-type="geo-json" specific-use="{&#34;type&#34;:&#34;Point&#34;,&#34;coordinates&#34;:[100.665333,22.158167]}" id="NCID0EJNAC" xlink:type="simple">22°09.49'N, 100°39.92'E</named-content></named-content>; 12 May 2008; A. Weigel leg.; <abbrev xmlns:xlink="http://www.w3.org/1999/xlink" content-type="institution" xlink:title="Naturkundemuseum Erfurt, Germany (Matthias Hartmann)" id="ABBRID0EONAC" xlink:type="simple">NMEC</abbrev> • 1 ♀; Yunnan Province, Xishuangbanna, Jinghong, Na Ban River Watershed National Nature Reserve; <named-content xmlns:xlink="http://www.w3.org/1999/xlink" content-type="dwc:verbatimCoordinates" xlink:type="simple"><named-content content-type="geo-json" specific-use="{&#34;type&#34;:&#34;Point&#34;,&#34;coordinates&#34;:[100.665333,22.158167]}" id="NCID0EWNAC" xlink:type="simple">22°09.49'N, 100°39.92'E</named-content></named-content>; 16 May 2009; Malaise trap; L.Z. Meng leg.; <abbrev xmlns:xlink="http://www.w3.org/1999/xlink" content-type="institution" xlink:title="Institute of Zoology, Chinese Academy of Sciences, Beijing, China (Ming Bai)" id="ABBRID0E2NAC" xlink:type="simple">IZAS</abbrev> IOZ(E)1966878 • 1 ♀; Yunnan Province, Xishuangbanna, Jinghong, Na Ban River Watershed National <!--PageBreak -->Nature Reserve; <named-content xmlns:xlink="http://www.w3.org/1999/xlink" content-type="dwc:verbatimCoordinates" xlink:type="simple"><named-content content-type="geo-json" specific-use="{&#34;type&#34;:&#34;Point&#34;,&#34;coordinates&#34;:[100.668667,22.130833]}" id="NCID0EFOAC" xlink:type="simple">22°07.85'N, 100°40.12'E</named-content></named-content>; 26 May 2009; Malaise trap; L.Z. Meng leg.; <abbrev xmlns:xlink="http://www.w3.org/1999/xlink" content-type="institution" xlink:title="Institute of Zoology, Chinese Academy of Sciences, Beijing, China (Ming Bai)" id="ABBRID0EKOAC" xlink:type="simple">IZAS</abbrev> IOZ(E)1966879 • 1 ♀; Yunnan Province, Xishuangbanna, Jinghong, Na Ban River Watershed National Nature Reserve; <named-content xmlns:xlink="http://www.w3.org/1999/xlink" content-type="dwc:verbatimCoordinates" xlink:type="simple"><named-content content-type="geo-json" specific-use="{&#34;type&#34;:&#34;Point&#34;,&#34;coordinates&#34;:[100.665333,22.158167]}" id="NCID0ESOAC" xlink:type="simple">22°09.49'N, 100°39.92'E</named-content></named-content>; 16 May 2009; flight interception traps; L.Z. Meng leg.; <abbrev xmlns:xlink="http://www.w3.org/1999/xlink" content-type="institution" xlink:title="Institute of Zoology, Chinese Academy of Sciences, Beijing, China (Ming Bai)" id="ABBRID0EXOAC" xlink:type="simple">IZAS</abbrev> IOZ(E)1966880 • 1 ♀; Yunnan Province, Xishuangbanna, Jinghong, Na Ban River Watershed National Nature Reserve; 31. Jul. 2013; <abbrev xmlns:xlink="http://www.w3.org/1999/xlink" content-type="institution" xlink:title="Falei Wang private collection, Chongqing, China" id="ABBRID0E3OAC" xlink:type="simple">FWPC</abbrev> • 1 ♂; Yunnan Province, Menghai, Menghun Town; <named-content xmlns:xlink="http://www.w3.org/1999/xlink" content-type="dwc:verbatimCoordinates" xlink:type="simple"><named-content content-type="geo-json" specific-use="{&#34;type&#34;:&#34;Point&#34;,&#34;coordinates&#34;:[100.385833,21.841333]}" id="NCID0EEPAC" xlink:type="simple">21°50.48'N, 100°23.15'E</named-content></named-content>; 4 Jun. 1958; L.Y. Zheng leg.; <abbrev xmlns:xlink="http://www.w3.org/1999/xlink" content-type="institution" xlink:title="Institute of Zoology, Chinese Academy of Sciences, Beijing, China (Ming Bai)" id="ABBRID0EJPAC" xlink:type="simple">IZAS</abbrev> IOZ(E)1966104 • 1 ♀; Yunnan Province, Xishuangbanna, Menghai, Menghun Town; <named-content xmlns:xlink="http://www.w3.org/1999/xlink" content-type="dwc:verbatimCoordinates" xlink:type="simple"><named-content content-type="geo-json" specific-use="{&#34;type&#34;:&#34;Point&#34;,&#34;coordinates&#34;:[100.385833,21.841333]}" id="NCID0ERPAC" xlink:type="simple">21°50.48'N, 100°23.15'E</named-content></named-content>; 1 Jun. 1958; X.W. Meng leg.; <abbrev xmlns:xlink="http://www.w3.org/1999/xlink" content-type="institution" xlink:title="Institute of Zoology, Chinese Academy of Sciences, Beijing, China (Ming Bai)" id="ABBRID0EWPAC" xlink:type="simple">IZAS</abbrev> IOZ(E)1966106 • 1 ♀; Yunnan Province, Xishuangbanna, Menghai, Menghun Town; <named-content xmlns:xlink="http://www.w3.org/1999/xlink" content-type="dwc:verbatimCoordinates" xlink:type="simple"><named-content content-type="geo-json" specific-use="{&#34;type&#34;:&#34;Point&#34;,&#34;coordinates&#34;:[100.385833,21.841333]}" id="NCID0E5PAC" xlink:type="simple">21°50.48'N, 100°23.15'E</named-content></named-content>; 4 Jun. 1958; L.Y. Zheng leg.; <abbrev xmlns:xlink="http://www.w3.org/1999/xlink" content-type="institution" xlink:title="Institute of Zoology, Chinese Academy of Sciences, Beijing, China (Ming Bai)" id="ABBRID0EEAAE" xlink:type="simple">IZAS</abbrev> IOZ(E)1966107 • 1 ♀; Yunnan Province, Xishuangbanna, Menghai, Mengzhe Town; <named-content xmlns:xlink="http://www.w3.org/1999/xlink" content-type="dwc:verbatimCoordinates" xlink:type="simple"><named-content content-type="geo-json" specific-use="{&#34;type&#34;:&#34;Point&#34;,&#34;coordinates&#34;:[100.267000,21.985833]}" id="NCID0EMAAE" xlink:type="simple">21°59.15'N, 100°16.02'E</named-content></named-content>; 8 Jul. 1958; S.Y. Wang leg.; <abbrev xmlns:xlink="http://www.w3.org/1999/xlink" content-type="institution" xlink:title="Institute of Zoology, Chinese Academy of Sciences, Beijing, China (Ming Bai)" id="ABBRID0ERAAE" xlink:type="simple">IZAS</abbrev> IOZ(E)1966105.</p><p>LAOS • 1 ♂; Vientiane Province, Phou Khao Khoay; <named-content xmlns:xlink="http://www.w3.org/1999/xlink" content-type="dwc:verbatimCoordinates" xlink:type="simple"><named-content content-type="geo-json" specific-use="{&#34;type&#34;:&#34;Point&#34;,&#34;coordinates&#34;:[103.035833,18.402500]}" id="NCID0E2AAE" xlink:type="simple">18°24.15'N, 103°02.15'E</named-content></named-content>; 4–17 May 2005; P. Moravec leg.; <abbrev xmlns:xlink="http://www.w3.org/1999/xlink" content-type="institution" xlink:title="Carsten Zorn private collection, Gnoien, Germany" id="ABBRID0EABAE" xlink:type="simple">CZPC</abbrev>.</p><p>VIETNAM • 4 ♂♂ 2 ♀♀; Lâm Đồng Prov., Dambri, Bảo Lâm; <named-content xmlns:xlink="http://www.w3.org/1999/xlink" content-type="dwc:verbatimCoordinates" xlink:type="simple"><named-content content-type="geo-json" specific-use="{&#34;type&#34;:&#34;Point&#34;,&#34;coordinates&#34;:[107.742000,11.640333]}" id="NCID0EKBAE" xlink:type="simple">11°38.42'N, 107°44.52'E</named-content></named-content>; May 2017; local collector leg.; <abbrev xmlns:xlink="http://www.w3.org/1999/xlink" content-type="institution" xlink:title="Carsten Zorn private collection, Gnoien, Germany" id="ABBRID0EPBAE" xlink:type="simple">CZPC</abbrev> • 1 ♀; Lâm Đồng Prov., Bảo Lộc; <named-content xmlns:xlink="http://www.w3.org/1999/xlink" content-type="dwc:verbatimCoordinates" xlink:type="simple"><named-content content-type="geo-json" specific-use="{&#34;type&#34;:&#34;Point&#34;,&#34;coordinates&#34;:[107.807667,11.548000]}" id="NCID0EXBAE" xlink:type="simple">11°32.88'N, 107°48.46'E</named-content></named-content>; March 2018; local collector leg.; <abbrev xmlns:xlink="http://www.w3.org/1999/xlink" content-type="institution" xlink:title="Carsten Zorn private collection, Gnoien, Germany" id="ABBRID0E3BAE" xlink:type="simple">CZPC</abbrev> • 5 ♂♂ 1 ♀♀; Lâm Đồng Prov., Bảo Lộc; <named-content xmlns:xlink="http://www.w3.org/1999/xlink" content-type="dwc:verbatimCoordinates" xlink:type="simple"><named-content content-type="geo-json" specific-use="{&#34;type&#34;:&#34;Point&#34;,&#34;coordinates&#34;:[107.807667,11.548000]}" id="NCID0EECAE" xlink:type="simple">11°32.88'N, 107°48.46'E</named-content></named-content>; March 2018; local collector leg.; <abbrev xmlns:xlink="http://www.w3.org/1999/xlink" content-type="institution" xlink:title="Carsten Zorn private collection, Gnoien, Germany" id="ABBRID0EJCAE" xlink:type="simple">CZPC</abbrev> • 1♂ 1 ♀; Lâm Đồng Prov., Bảo Lộc; <named-content xmlns:xlink="http://www.w3.org/1999/xlink" content-type="dwc:verbatimCoordinates" xlink:type="simple"><named-content content-type="geo-json" specific-use="{&#34;type&#34;:&#34;Point&#34;,&#34;coordinates&#34;:[107.807667,11.548000]}" id="NCID0ERCAE" xlink:type="simple">11°32.88'N, 107°48.46'E</named-content></named-content>; March 2017; local collector leg.; <abbrev xmlns:xlink="http://www.w3.org/1999/xlink" content-type="institution" xlink:title="Matthias Seidel private collection, Prague, Czech Republic" id="ABBRID0EWCAE" xlink:type="simple">MSPC</abbrev>.</p><p><bold>Description of holotype (♂).</bold> Body shape elongate ovoid, convex.</p><p><bold><italic>Colour</italic>.</bold> Head including antenna orange-brown, with two small black spots on vertex; pronotum orange-brown with two moderately large black spots in the middle of each side; an additional longitudinal stripe near the lateral margin (not reaching anterior and posterior margins) separating the yellow sides from the orange disc (Figs <xref ref-type="fig" rid="F1">1</xref>, <xref ref-type="fig" rid="F1">4</xref>); elytra light reddish-brown with black markings as follows: an elongate spot on humeral callus, another smaller spot beneath shoulder at lateral margin, a zig-zag band of loosely connected spots crossing the middle of elytra, another zig-zag band shortly before the posterior margin (Fig. <xref ref-type="fig" rid="F1">1</xref>); propygidium black with a transverse yellow spot at the outer posterior margin (Fig. <xref ref-type="fig" rid="F1">5</xref>); pygidium black with a narrow yellow longitudinal middle line (Fig. <xref ref-type="fig" rid="F1">5</xref>); underside yellow with black markings, with slight metallic shine (Fig. <xref ref-type="fig" rid="F1">2</xref>); black macula in the middle and at extremities of femurs; various black markings present on all tibiae; pro- and mesotarsi brown, metatarsus black; major part of meso- and metaventrite black; meso-metaventral process yellow; major part of abdominal ventrites 1-3 yellow, abdominal ventrites 4-6 black with lateral yellow spot (Fig. <xref ref-type="fig" rid="F1">2</xref>).</p><fig id="F1" position="float" orientation="portrait"><object-id xmlns:xlink="http://www.w3.org/1999/xlink" content-type="doi" xlink:type="simple">10.3897/zookeys.881.34821.figures1-9</object-id><object-id xmlns:xlink="http://www.w3.org/1999/xlink" content-type="arpha" xlink:type="simple">5F3AD4F8-21E4-56A6-832A-170B08F59B46</object-id><label>Figures 1–9.</label><caption><p>Holotype of <italic><tp:taxon-name><tp:taxon-name-part taxon-name-part-type="genus" reg="Callistethus">Callistethus</tp:taxon-name-part> <tp:taxon-name-part taxon-name-part-type="species" reg="hamus">hamus</tp:taxon-name-part></tp:taxon-name></italic> Lu &amp; Zorn, sp. nov. <bold>1–3</bold> habitus <bold>1</bold> dorsal view <bold>2</bold> ventral view <bold>3</bold> lateral view from left <bold>4</bold> head and pronotum <bold>5</bold> propygidium and pygidium <bold>6–8</bold> aedeagus <bold>6</bold> dorsal view <bold>7</bold> lateral view from right <bold>8</bold> ventral view <bold>9</bold> label. Key: Sc. 1, Scale bars: 5 mm (<bold>1–3</bold>); Sc. 2, 5 mm (<bold>4, 5</bold>); Sc. 3, 1 mm (<bold>6–8</bold>).</p></caption><graphic xmlns:xlink="http://www.w3.org/1999/xlink" xlink:href="zookeys-881-001-g001.jpg" position="float" orientation="portrait" xlink:type="simple" id="oo_347506.jpg"><uri content-type="original_file" xlink:type="simple">https://binary.pensoft.net/fig/347506</uri></graphic></fig><p><bold><italic>Head.</italic></bold> Clypeus subtrapezoidal, anterior angles rounded; anterior margin weakly reflexed, very densely, transversely rugo-punctate; frons rugo-punctate, with very shallow impression in the middle, confluently punctate at sides; vertex finely and sparsely punctate in the middle, more coarsely punctate laterally; ratio interocular width/width of head approximately 0.71; antennal club longer than antennomeres 1–6 combined (Figs <xref ref-type="fig" rid="F1">1</xref>, <xref ref-type="fig" rid="F1">4</xref>).</p><!--PageBreak --><!--PageBreak --><p><bold><italic>Pronotum</italic></bold> approximately 1.89 times wider than long; sparsely and finely punctate, punctures very fine on disc, becoming gradually larger toward the sides; surface with additional micropunctures; anterior angles sub-rectangular; posterior angles obtuse; broadest at base; sides evenly curved in the middle, straight and strongly converging before anterior angles; sides very slightly sinuate near posterior angles; basal marginal line only present near posterior angles; anterior marginal line indistinct in the middle (Fig. <xref ref-type="fig" rid="F1">4</xref>).</p><p><bold><italic>Scutellum</italic></bold> subtriangular, slightly broader than long, finely and sparsely punctate (Fig. <xref ref-type="fig" rid="F1">4</xref>).</p><p><bold><italic>Elytra</italic></bold> regularly striate; primary striae and secondary stria of subsutural interstice sulcate in posterior half, therefore intervals flat in anterior half and gradually more convex posteriad; strial punctation distinct, coarse; 2<sup>nd</sup> and 3<sup>rd</sup> interstices each with an indistinct row of punctures; elytral surface with additional sparse micropunctation; humeral umbone and apical protuberance rather prominent; epipleuron broad near humerus, ending approximately at the middle of elytron; posterior margins evenly, separately rounded; apico-sutural angle forming small dent (Fig. <xref ref-type="fig" rid="F1">1</xref>).</p><p><bold><italic>Pygidium</italic></bold> convex; apex broadly rounded; moderately densely, coarsely punctate; apex with several long, erect brownish setae (Fig. <xref ref-type="fig" rid="F1">5</xref>).</p><p><bold><italic>Ventral thoracic surface</italic></bold> smooth (Fig. <xref ref-type="fig" rid="F1">2</xref>).</p><p><bold><italic>Meso-metaventral process</italic></bold> very long, reaching middle of procoxae; projecting upward in lateral view; apex acute (Fig. <xref ref-type="fig" rid="F1">3</xref>).</p><p><bold><italic>Abdominal ventrites</italic></bold> with transverse row of rather sparse brown setae (usually only in lateral part); ventrites 1 and 2 carinate laterally (Figs <xref ref-type="fig" rid="F1">2</xref>, <xref ref-type="fig" rid="F1">3</xref>).</p><p><bold><italic>Legs.</italic></bold> Mesofemur with two bands of long brown setae: one along anterior margin; another transverse row of punctures parallel to posterior margin. Protibia bidentate, rather slender; proximal tooth short, situated close to the rather short, weakly outwards curved apical tooth; inner spur short, articulated in opposite to proximal tooth. Metatibia strongly fusiform; protarsomere 5 shorter than tarsomeres 1–4 combined in all legs; inner protarsal claw slightly widened and deeply incised apically, lower margin with obtuse angle basally, upper branch spiniform; outer mesotarsal claw long, curved, deeply incised at apex, upper branch spiniform; metatarsal claws somewhat unequal, outer claw distinctly broader and longer than inner (Figs <xref ref-type="fig" rid="F1">1–3</xref>).</p><p><bold><italic>Aedeagus.</italic></bold> Parameres short, with the hook-like apex in lateral view. See Figs <xref ref-type="fig" rid="F1">6–8</xref>.</p><p><bold>Female.</bold> Abdominal ventrites 4–6 with extensive yellow markings. Apical tooth of protibia long and somewhat spatulate; protarsus articulated slightly basally of level of proximal tooth; inner spur long; protarsomere 1 as long as combined length of protarsomeres 2–4; antennal club short, only slightly longer than antennomeres 2–6 combined.</p></tp:treatment-sec><tp:treatment-sec sec-type="description" id="SECID0EWJAE"><title>Measurements.</title><p>Total body length 11.5–14.4 mm (HT 11.8 mm), total body width 6.5–8.4 mm (HT 7.5 mm).</p></tp:treatment-sec><tp:treatment-sec sec-type="Morphological variability" id="SECID0E2JAE"><title>Morphological variability.</title><p>Vertex with or without two black spots. Elytral spots vary slightly in shape and size. The extend of black markings of the ventral side variable. The secondary longitudinal rows of punctures in interstices 2 and 3 sometimes distinct until the posterior half. Shape of parameres very consistent (Figs <xref ref-type="fig" rid="F3">19–23</xref>, Appendix <xref ref-type="app" rid="app1">1</xref>).</p><!--PageBreak --><!--PageBreak --></tp:treatment-sec><tp:treatment-sec sec-type="Differential diagnosis" id="SECID0ELKAE"><title>Differential diagnosis.</title><p><italic><tp:taxon-name><tp:taxon-name-part taxon-name-part-type="genus" reg="Callistethus">Callistethus</tp:taxon-name-part> <tp:taxon-name-part taxon-name-part-type="species" reg="hamus">hamus</tp:taxon-name-part></tp:taxon-name></italic> sp. nov. resembles several other, similarly coloured South East Asian species of this genus. The reddish colour combined with black markings is also found in <italic><tp:taxon-name><tp:taxon-name-part taxon-name-part-type="genus" reg="Callistethus">C.</tp:taxon-name-part> <tp:taxon-name-part taxon-name-part-type="species" reg="maculatus">maculatus</tp:taxon-name-part></tp:taxon-name></italic> (Guérin-Méneville, 1834), <italic><tp:taxon-name><tp:taxon-name-part taxon-name-part-type="genus" reg="Callistethus">C.</tp:taxon-name-part> <tp:taxon-name-part taxon-name-part-type="species" reg="picturatus">picturatus</tp:taxon-name-part></tp:taxon-name></italic> (Candèze, 1869), <italic><tp:taxon-name><tp:taxon-name-part taxon-name-part-type="genus" reg="Callistethus">C.</tp:taxon-name-part> <tp:taxon-name-part taxon-name-part-type="species" reg="rachelae">rachelae</tp:taxon-name-part></tp:taxon-name></italic> (Arrow, 1917), <italic><tp:taxon-name><tp:taxon-name-part taxon-name-part-type="genus" reg="Callistethus">C.</tp:taxon-name-part> <tp:taxon-name-part taxon-name-part-type="species" reg="spiniferus">spiniferus</tp:taxon-name-part></tp:taxon-name></italic> (Ohaus, 1915), and <italic><tp:taxon-name><tp:taxon-name-part taxon-name-part-type="genus" reg="Callistethus">C.</tp:taxon-name-part> <tp:taxon-name-part taxon-name-part-type="species" reg="stolidopygus">stolidopygus</tp:taxon-name-part></tp:taxon-name></italic> (Ohaus, 1915). The new species is most similar to <italic><tp:taxon-name><tp:taxon-name-part taxon-name-part-type="genus" reg="Callistethus">C.</tp:taxon-name-part> <tp:taxon-name-part taxon-name-part-type="species" reg="rachelae">rachelae</tp:taxon-name-part></tp:taxon-name></italic>, which also has only two black spots on the pronotum, not four as all other red species (Figs <xref ref-type="fig" rid="F2">10–18</xref>). <italic><tp:taxon-name><tp:taxon-name-part taxon-name-part-type="genus" reg="Callistethus">Callistethus</tp:taxon-name-part> <tp:taxon-name-part taxon-name-part-type="species" reg="hamus">hamus</tp:taxon-name-part></tp:taxon-name></italic> sp. nov. differs from <italic><tp:taxon-name><tp:taxon-name-part taxon-name-part-type="genus" reg="Callistethus">C.</tp:taxon-name-part> <tp:taxon-name-part taxon-name-part-type="species" reg="rachelae">rachelae</tp:taxon-name-part></tp:taxon-name></italic> primarily in the shape of the aedeagus (Figs <xref ref-type="fig" rid="F1">6–8</xref>, <xref ref-type="fig" rid="F2">15–17</xref>). The ventral margin of the parameres of <italic><tp:taxon-name><tp:taxon-name-part taxon-name-part-type="genus" reg="Callistethus">C.</tp:taxon-name-part> <tp:taxon-name-part taxon-name-part-type="species" reg="rachelae">rachelae</tp:taxon-name-part></tp:taxon-name></italic> is somewhat membranous and soft, but fully sclerotised in <italic><tp:taxon-name><tp:taxon-name-part taxon-name-part-type="genus" reg="Callistethus">C.</tp:taxon-name-part> <tp:taxon-name-part taxon-name-part-type="species" reg="hamus">hamus</tp:taxon-name-part></tp:taxon-name></italic> sp. nov. The apices of the parameres in <italic><tp:taxon-name><tp:taxon-name-part taxon-name-part-type="genus" reg="Callistethus">C.</tp:taxon-name-part> <tp:taxon-name-part taxon-name-part-type="species" reg="hamus">hamus</tp:taxon-name-part></tp:taxon-name></italic> sp. nov. are longer and more strongly curved compared to those of <italic><tp:taxon-name><tp:taxon-name-part taxon-name-part-type="genus" reg="Callistethus">C.</tp:taxon-name-part> <tp:taxon-name-part taxon-name-part-type="species" reg="rachelae">rachelae</tp:taxon-name-part></tp:taxon-name></italic> (Figs <xref ref-type="fig" rid="F2">15–17</xref>).</p><fig id="F2" position="float" orientation="portrait"><object-id xmlns:xlink="http://www.w3.org/1999/xlink" content-type="doi" xlink:type="simple">10.3897/zookeys.881.34821.figures10-18</object-id><object-id xmlns:xlink="http://www.w3.org/1999/xlink" content-type="arpha" xlink:type="simple">9298E645-C36F-5E28-8016-8DCB1CD71785</object-id><label>Figures 10–18.</label><caption><p>Holotype of <italic><tp:taxon-name><tp:taxon-name-part taxon-name-part-type="genus" reg="Callistethus">Callistethus</tp:taxon-name-part> <tp:taxon-name-part taxon-name-part-type="species" reg="rachelae">rachelae</tp:taxon-name-part></tp:taxon-name></italic> (Arrow, 1917). <bold>10–12</bold> habitus <bold>10</bold> dorsal view <bold>11</bold> ventral view <bold>12</bold> lateral view from left <bold>13</bold> head and pronotum <bold>14</bold> propygidium and pygidium <bold>15–17</bold> aedeagus <bold>15</bold> dorsal view <bold>16</bold> lateral view from right <bold>17</bold> ventral view <bold>18</bold> label. Key: Sc. 1. Scale bars: 5 mm (<bold>10–12</bold>); Sc. 2, 5 mm (<bold>13, 14</bold>); Sc. 3, 1 mm (<bold>15–17</bold>).</p></caption><graphic xmlns:xlink="http://www.w3.org/1999/xlink" xlink:href="zookeys-881-001-g002.jpg" position="float" orientation="portrait" xlink:type="simple" id="oo_347507.jpg"><uri content-type="original_file" xlink:type="simple">https://binary.pensoft.net/fig/347507</uri></graphic></fig><fig id="F3" position="float" orientation="portrait"><object-id xmlns:xlink="http://www.w3.org/1999/xlink" content-type="doi" xlink:type="simple">10.3897/zookeys.881.34821.figures19-23</object-id><object-id xmlns:xlink="http://www.w3.org/1999/xlink" content-type="arpha" xlink:type="simple">6C3006BB-029E-5EB6-BC18-E0C3F5664589</object-id><label>Figures 19–23.</label><caption><p>3D model for aedeagus of <italic><tp:taxon-name><tp:taxon-name-part taxon-name-part-type="genus" reg="Callistethus">Callistethus</tp:taxon-name-part> <tp:taxon-name-part taxon-name-part-type="species" reg="hamus">hamus</tp:taxon-name-part></tp:taxon-name></italic> Lu &amp; Zorn, sp. nov. Paratype from China, Yunnan. These photos are screen shots of the 3D model of the aedeagus.</p></caption><graphic xmlns:xlink="http://www.w3.org/1999/xlink" xlink:href="zookeys-881-001-g003.jpg" position="float" orientation="portrait" xlink:type="simple" id="oo_347508.jpg"><uri content-type="original_file" xlink:type="simple">https://binary.pensoft.net/fig/347508</uri></graphic></fig></tp:treatment-sec><tp:treatment-sec sec-type="etymology" id="SECID0E3RAE"><title>Etymology.</title><p>The specific epithet refers to the hook-like shape of the parameres of the new species.</p></tp:treatment-sec><tp:treatment-sec sec-type="Collecting data" id="SECID0EBSAE"><title>Collecting data.</title><p>Specimens collected in the Naban River Watershed National Nature Reserve by Lingzeng Meng and Andreas Weigel were collected with cross-window traps in the tree canopy and malaise trap.</p></tp:treatment-sec><tp:treatment-sec sec-type="distribution" id="SECID0EGSAE"><title>Distribution.</title><p>China (Yunnan), Laos (Vientiane), Vietnam (Lâm Đồng) (Fig. <xref ref-type="fig" rid="F4">24</xref>).</p><fig id="F4" position="float" orientation="portrait"><object-id xmlns:xlink="http://www.w3.org/1999/xlink" content-type="doi" xlink:type="simple">10.3897/zookeys.881.34821.figure24</object-id><object-id xmlns:xlink="http://www.w3.org/1999/xlink" content-type="arpha" xlink:type="simple">72DE3BE6-478C-51EE-B955-AEAC5F241A0D</object-id><label>Figure 24.</label><caption><p>Map of Southeast Asia showing distributions of <italic><tp:taxon-name><tp:taxon-name-part taxon-name-part-type="genus" reg="Callistethus">Callistethus</tp:taxon-name-part> <tp:taxon-name-part taxon-name-part-type="species" reg="hamus">hamus</tp:taxon-name-part></tp:taxon-name></italic> and <italic><tp:taxon-name><tp:taxon-name-part taxon-name-part-type="genus" reg="Callistethus">Callistethus</tp:taxon-name-part> <tp:taxon-name-part taxon-name-part-type="species" reg="rachelae">rachelae</tp:taxon-name-part></tp:taxon-name></italic>.</p></caption><graphic xmlns:xlink="http://www.w3.org/1999/xlink" xlink:href="zookeys-881-001-g004.jpg" position="float" orientation="portrait" xlink:type="simple" id="oo_347509.jpg"><uri content-type="original_file" xlink:type="simple">https://binary.pensoft.net/fig/347509</uri></graphic></fig></tp:treatment-sec><tp:treatment-sec><!--Section generated to contain objects referenced in tp:taxon-treatment.--><app id="app1"><title>Appendix 1</title><fig id="F5" position="float" orientation="portrait"><object-id xmlns:xlink="http://www.w3.org/1999/xlink" content-type="doi" xlink:type="simple">10.3897/zookeys.881.34821.figure1a</object-id><object-id xmlns:xlink="http://www.w3.org/1999/xlink" content-type="arpha" xlink:type="simple">20E831D8-C96C-556E-AEE7-55547F8A303F</object-id><label>Figure 1A.</label><caption><p>3D model for aedeagus of <italic><tp:taxon-name><tp:taxon-name-part taxon-name-part-type="genus" reg="Callistethus">Callistethus</tp:taxon-name-part> <tp:taxon-name-part taxon-name-part-type="species" reg="hamus">hamus</tp:taxon-name-part></tp:taxon-name></italic> Lu &amp; Zorn, sp. nov. in pdf format.</p></caption><graphic xmlns:xlink="http://www.w3.org/1999/xlink" xlink:href="zookeys-881-001-g005.jpg" position="float" orientation="portrait" xlink:type="simple" id="oo_347510.jpg"><uri content-type="original_file" xlink:type="simple">https://binary.pensoft.net/fig/347510</uri></graphic></fig></app></tp:treatment-sec></tp:taxon-treatment>
